# Supplementary material for: Integrating molecular, histopathological, neuroimaging and clinical neuroscience data with NeuroPM-box
Source: Commun Biol. 2021 May 21;4:614. doi: 10.1038/s42003-021-02133-x (PMC8140107; doi:10.1038/s42003-021-02133-x)
Supplement: Supplementary file 4 — Supplementary Data 1 [file 42003_2021_2133_MOESM4_ESM.xlsx]

## Sheet: Sheet1
Pseudotimes	Braak stage (for Fig. 2e top)	Vonsattel stage (for Fig. 2e bottom)	Diagnosis (NC=0, AD=1, HD=2)
0.00567235	0	0	0
0.00738072	0	0	0
0.0408781	0	0	0
0.0135512	0	0	0
0.00261129	0	0	0
0.0199536	0	0	0
0.0141951	0	0	0
0.0164229	0	0	0
0.0106808	0	0	0
0.0192054	1	0	0
0.274646	0	0	0
0.0166342	2	0	0
0.00327752	1	0	0
0.00874608	2	0	0
0.0281916	1	0	0
0.0200598	1	0	0
0.0121655	1	0	0
0.0319382	3	1	0
0.0138276	3	1	0
0.0206898	0	0	0
0.01166	0	0	0
0.257682	0	0	0
0.0159038	0	0	0
0.0206173	0	0	0
0.0533801	1	0	0
0.0155942	1	0	0
0.0766957	1	0	0
0.213584	0	0	0
0.0165626	0	0	0
0.045896	0	0	0
0.0145667	0	0	0
0.014848	2	0	0
0.0518416	2	0	0
0.0332333	0	0	0
0.0189177	3	0	0
0.013241	1	0	0
0.0122687	1	0	0
0.0167892	0	0	0
0.00911865	0	0	0
0.00413547	1	0	0
0.0159686	0	0	0
0.00802659	1	0	0
0.0245737	0	0	0
0.499309	0	0	0
0.38358	0	0	0
0.378703	0	0	0
0.00695192	0	0	0
0.00225981	0	0	0
0.558473	0	0	0
0.00920751	1	0	0
0.0144336	0	0	0
0.00604861	0	0	0
0.0125134	0	0	0
0.00877516	0	0	0
0.291749	1	0	0
0.0117612	0	0	0
0.00274016	0	0	0
0.0119485	0	0	0
0.00579962	1	0	0
0.00560845	1	0	0
0.0122382	1	0	0
0.00585318	1	0	0
0.243425	1	0	0
0.0336884	0	0	0
0.020597	1	0	0
0.35893	0	0	0
0.413995	0	0	0
0.801458	1	0	0
0.0163059	0	0	0
0.0129366	0	0	0
0.0096299	1	0	0
0.0204031	2	0	0
0.0154794	1	0	0
0.00631048	1	0	0
0.0164461	1	0	0
0.0150948	1	0	0
0.0261642	1	0	0
0.0116791	1	0	0
0.0102368	0	0	0
0.01487	1	0	0
0.0141329	1	0	0
0.11783	1	0	0
0.117526	2	0	0
0.165069	1	0	0
0.0180514	2	0	0
0.0361626	1	0	0
0.0256235	1	0	0
0.00838001	1	0	0
0.00653277	1	0	0
0.0115014	1	0	0
0.0145795	0	0	0
0.0135921	2	0	0
0.0189278	1	0	0
0.0258201	0	0	0
0.0182105	0	0	0
0.0154587	0	0	0
0.0194132	0	0	0
0.0215791	3	0	0
0.0197821	3	1	0
0.00709424	3	1	0
0.0280197	3	1	0
0.0270822	0	0	0
0.0120417	0	0	0
0	0	0	0
0.0165038	0	0	0
0.0192497	1	0	0
0.0218937	1	0	0
0.0132705	1	0	0
0.00611107	0	0	0
0.0100864	1	0	0
0.0141583	0	0	0
0.00833089	0	0	0
0.00965444	1	0	0
0.0238539	1	0	0
0.0160958	1	0	0
0.0280979	2	0	0
0.0173746	0	0	0
0.0246956	0	0	0
0.0301115	0	0	0
0.020085	0	0	0
0.174997	1	0	0
0.0154871	0	0	0
0.0184224	1	0	0
0.0121879	0	0	0
0.139224	0	0	0
0.17125	2	0	0
0.0198696	3	0	0
0.0212492	3	1	0
0.0288519	3	0	0
0.00895674	0	0	0
0.014236	1	0	0
0.0216488	0	0	0
0.0259911	1	0	0
0.0146826	1	0	0
0.0163396	2	0	0
0.0202331	0	0	0
0.00983448	0	0	0
0.0144157	1	0	0
0.0133131	0	0	0
0.119107	0	0	0
0.0254536	1	0	0
0.0575171	1	0	0
0.00965213	0	0	0
0.0141225	3	1	0
0.0166804	1	0	0
0.020894	0	0	0
0.0128115	3	0	0
0.0298844	1	0	0
0.0186681	0	0	0
0.0226267	1	0	0
0.00663811	2	0	0
0.0096082	1	0	0
0.0254987	0	0	0
0.0204861	1	0	0
0.0181488	0	0	0
0.0238551	1	0	0
0.0124064	0	0	0
0.00325639	1	0	0
0.019456	0	0	0
0.0102739	1	0	0
0.0137234	0	0	0
0.00931751	0	0	0
0.0378163	0	0	0
0.0290685	0	0	0
0.0329618	2	0	0
0.02656	2	0	0
0.0318504	2	0	0
0.0338305	0	0	0
0.0231001	1	0	0
0.0282874	2	0	0
0.336148	1	0	0
0.0425423	2	0	0
0.0342667	0	0	0
0.160494	6	0	1
0.104767	3	0	1
0.104946	3	0	1
0.077217	4	0	1
0.0630958	3	0	1
0.31148	4	0	1
0.136589	3	0	1
0.553869	4	0	1
0.193376	4	0	1
0.031196	3	0	1
0.425903	5	0	1
0.377758	5	0	1
0.405126	5	0	1
0.139187	2	0	1
0.136057	5	0	1
0.301157	6	0	1
0.53898	6	0	1
0.189503	6	0	1
0.207867	6	0	1
0.0729764	6	0	1
0.339438	6	0	1
0.41082	6	0	1
0.306162	6	0	1
0.133636	6	0	1
0.157145	6	0	1
0.367091	6	0	1
0.648703	6	0	1
0.456328	6	0	1
0.406856	6	0	1
0.551736	6	0	1
0.48185	6	0	1
0.193307	6	0	1
0.227025	6	0	1
0.40166	6	0	1
0.164771	6	0	1
0.466544	6	0	1
0.398638	6	0	1
0.338701	6	0	1
0.170527	6	0	1
0.106568	2	0	1
0.11223	3	0	1
0.149867	2	0	1
0.226835	3	0	1
0.287404	4	0	1
0.134281	3	0	1
0.428515	5	0	1
0.238728	4	0	1
0.369951	4	0	1
0.250345	6	0	1
0.131229	5	0	1
0.337679	4	0	1
0.116709	6	0	1
0.275368	4	0	1
0.391883	4	0	1
0.311374	6	0	1
0.179205	5	0	1
0.103381	6	0	1
0.0796031	4	0	1
0.293379	3	0	1
0.196197	4	0	1
0.308396	4	0	1
0.257891	4	0	1
0.275788	4	0	1
0.316949	4	0	1
0.232701	4	0	1
0.052165	4	0	1
0.290742	6	0	1
0.274134	4	0	1
0.269785	4	0	1
0.132132	4	0	1
0.530967	4	0	1
0.29904	3	0	1
0.0941946	4	0	1
0.344409	5	0	1
0.466874	6	0	1
0.299566	6	0	1
0.224145	4	0	1
0.0494009	5	0	1
0.333739	5	0	1
0.0748087	4	0	1
0.0430313	4	0	1
0.23068	5	0	1
0.549802	4	0	1
1	5	0	1
0.472868	5	0	1
0.408685	6	0	1
0.415406	5	0	1
0.32015	4	0	1
0.865953	5	0	1
0.115335	4	0	1
0.769627	4	0	1
0.502567	6	0	1
0.693346	5	0	1
0.96253	6	0	1
0.459911	5	0	1
0.620439	5	0	1
0.15254	6	0	1
0.0771332	5	0	1
0.0420344	5	0	1
0.210397	5	0	1
0.0795062	5	0	1
0.161133	5	0	1
0.362413	5	0	1
0.163899	5	0	1
0.0482532	5	0	1
0.0583488	5	0	1
0.347724	5	0	1
0.493309	5	0	1
0.699925	5	0	1
0.118104	5	0	1
0.393661	5	0	1
0.504271	5	0	1
0.537768	5	0	1
0.898085	5	0	1
0.304802	5	0	1
0.244198	5	0	1
0.46801	4	0	1
0.282545	4	0	1
0.100923	5	0	1
0.406605	5	0	1
0.0740922	3	0	1
0.265589	3	0	1
0.18499	5	0	1
0.102589	5	0	1
0.182395	4	0	1
0.180466	4	0	1
0.346078	5	0	1
0.30601	5	0	1
0.270822	5	0	1
0.0531414	5	0	1
0.222047	5	0	1
0.130867	5	0	1
0.140704	5	0	1
0.105464	5	0	1
0.1079	5	0	1
0.143966	5	0	1
0.0490459	5	0	1
0.0979579	5	0	1
0.268379	5	0	1
0.0307451	6	0	1
0.10243	5	0	1
0.141773	5	0	1
0.0642289	5	0	1
0.281279	5	0	1
0.25916	5	0	1
0.0772384	4	0	1
0.124341	5	0	1
0.221919	5	0	1
0.131175	5	0	1
0.0321512	5	0	1
0.21293	4	0	1
0.156113	6	0	1
0.261912	5	0	1
0.0773997	5	0	1
0.359882	5	0	1
0.229858	5	0	1
0.155494	5	0	1
0.3729	5	0	1
0.132132	5	0	1
0.130103	5	0	1
0.105978	5	0	1
0.0781399	5	0	1
0.119013	5	0	1
0.128564	5	0	1
0.092085	5	0	1
0.130662	5	0	1
0.0576075	5	0	1
0.260951	5	0	1
0.180716	5	0	1
0.442544	6	0	1
0.104707	5	0	1
0.268313	5	0	1
0.128818	5	0	1
0.266407	5	0	1
0.32717	5	0	1
0.0688247	5	0	1
0.267724	5	0	1
0.305076	6	0	1
0.0948593	5	0	1
0.0670752	5	0	1
0.417787	4	0	1
0.0929883	6	0	1
0.12181	5	0	1
0.320318	6	0	1
0.0970182	5	0	1
0.305125	5	0	1
0.327721	5	0	1
0.120562	5	0	1
0.161111	5	0	1
0.256343	6	0	1
0.175118	4	0	1
0.280657	5	0	1
0.20804	5	0	1
0.300023	6	0	1
0.212671	5	0	1
0.256688	5	0	1
0.182308	6	0	1
0.396498	5	0	1
0.124116	6	0	1
0.13387	5	0	1
0.131961	6	0	1
0.158948	6	0	1
0.0498672	4	0	1
0.107396	6	0	1
0.137699	6	0	1
0.0992	6	0	1
0.128781	3	0	1
0.219315	5	0	1
0.236883	6	0	1
0.082529	6	0	1
0.049982	3	0	1
0.593883	6	0	1
0.341535	5	0	1
0.212016	4	0	1
0.484478	5	0	1
0.44354	6	0	1
0.267688	6	0	1
0.169163	3	0	1
0.156565	5	0	1
0.25904	6	0	1
0.181662	5	0	1
0.0608076	5	0	1
0.344509	6	0	1
0.125595	6	0	1
0.356195	6	0	1
0.0398746	5	0	1
0.23973	5	0	1
0.228135	5	0	1
0.100747	5	0	1
0.093025	5	0	1
0.0639932	5	0	1
0.131279	5	0	1
0.343945	6	0	1
0.319994	6	0	1
0.279632	4	0	1
0.263733	5	0	1
0.219758	5	0	1
0.243454	6	0	1
0.228945	5	0	1
0.158749	6	0	1
0.182483	5	0	1
0.292477	5	0	1
0.281636	5	0	1
0.209931	5	0	1
0.179391	5	0	1
0.239937	4	0	1
0.325177	5	0	1
0.377081	5	0	1
0.49469	6	0	1
0.170925	5	0	1
0.176923	2	0	1
0.0883192	3	0	1
0.19247	6	0	1
0.266643	5	0	1
0.0875434	5	0	1
0.37406	3	0	1
0.302432	6	0	1
0.180517	5	0	1
0.120789	6	0	1
0.259353	5	0	1
0.200194	5	0	1
0.147762	4	0	1
0.0568732	4	0	1
0.441173	5	0	1
0.137649	4	0	1
0.211426	6	0	1
0.200318	6	0	1
0.241778	5	0	1
0.30974	6	0	1
0.23058	5	0	1
0.21467	5	0	1
0.213815	6	0	1
0.206685	5	0	1
0.403898	4	0	1
0.190228	5	0	1
0.0617947	4	0	1
0.239054	6	0	1
0.429362	5	0	1
0.263013	4	0	1
0.155614	5	0	1
0.196044	6	0	1
0.19856	4	0	1
0.254047	5	0	1
0.135912	5	0	1
0.116134	4	0	1
0.138977	6	0	1
0.0765522	5	0	1
0.207918	6	0	1
0.293835	5	0	1
0.08992	6	0	1
0.278426	5	0	1
0.436385	5	0	1
0.327829	5	0	1
0.13573	5	0	1
0.227912	5	0	1
0.186607	5	0	1
0.219102	5	0	1
0.339134	5	0	1
0.696233	6	0	1
0.327501	5	0	1
0.342028	6	0	1
0.320125	5	0	1
0.710132	5	0	1
0.698333	6	0	1
0.521827	5	0	1
0.622941	6	0	1
0.439134	5	0	1
0.504409	5	0	1
0.314584	6	0	1
0.562302	3	0	1
0.397868	4	0	1
0.517789	6	0	1
0.778899	5	0	1
0.209489	3	0	1
0.324504	6	0	1
0.311515	4	0	1
0.580251	5	0	1
0.756244	5	0	1
0.52648	4	0	1
0.279293	6	0	1
0.225269	5	0	1
0.223965	6	0	1
0.103503	5	0	1
0.383778	4	0	1
0.390405	5	0	1
0.528026	4	0	1
0.479997	6	0	1
0.342523	6	0	1
0.475594	3	0	1
0.627049	6	0	1
0.323009	5	0	1
0.400127	6	0	1
0.555471	6	0	1
0.529544	5	0	1
0.793415	5	0	1
0.655785	5	0	1
0.324341	5	0	1
0.464713	5	0	1
0.366876	5	0	1
0.413691	5	0	1
0.386372	6	0	1
0.541978	6	0	1
0.374872	3	0	1
0.61019	5	0	1
0.466825	6	0	1
0.446947	5	0	1
0.426888	6	0	1
0.475619	3	0	1
0.271462	6	0	1
0.358471	5	0	1
0.459254	6	0	1
0.598738	4	0	1
0.1921	5	0	1
0.175427	5	0	1
0.443842	6	0	1
0.40558	5	0	1
0.40803	6	0	1
0.272078	6	0	1
0.579807	5	0	1
0.541935	0	6	1
0.481694	6	0	1
0.715127	3	0	1
0.318025	5	0	1
0.379505	6	0	1
0.647099	4	0	1
0.645462	5	0	1
0.763629	6	0	1
0.432261	5	0	1
0.666875	4	0	1
0.521831	5	0	1
0.39403	6	0	1
0.158968	6	0	1
0.431117	5	0	1
0.375683	5	0	1
0.464743	6	0	1
0.287082	5	0	1
0.544515	6	0	1
0.420976	4	0	1
0.374628	4	0	1
0.235592	0	4	2
0.330398	0	3	2
0.139375	0	4	2
0.249824	0	4	2
0.229822	1	2	2
0.483731	1	3	2
0.234739	1	3	2
0.283868	0	3	2
0.238787	2	2	2
0.103332	0	2	2
0.242285	1	4	2
0.283318	1	3	2
0.118368	1	2	2
0.229264	0	2	2
0.0949663	0	3	2
0.159824	0	2	2
0.187232	1	3	2
0.119882	0	2	2
0.0828081	2	3	2
0.191918	0	3	2
0.142043	0	3	2
0.175833	0	4	2
0.373028	0	3	2
0.21801	1	3	2
0.0652514	1	3	2
0.163472	0	3	2
0.164567	2	2	2
0.188229	0	3	2
0.202787	1	3	2
0.236966	0	2	2
0.207958	0	3	2
0.136382	-1	4	2
0.310504	0	3	2
0.199482	2	2	2
0.333854	0	3	2
0.16438	0	2	2
0.238099	2	2	2
0.332245	0	4	2
0.274192	0	2	2
0.396961	0	3	2
0.387995	3	1	2
0.177634	0	3	2
0.178199	0	2	2
0.430456	0	3	2
0.0703366	3	4	2
0.165974	0	3	2
0.152467	2	2	2
0.682058	0	4	2
0.380965	0	4	2
0.238023	0	2	2
0.12542	2	2	2
0.316028	2	3	2
0.29174	0	2	2
0.300009	0	4	2
0.699377	0	4	2
0.342877	0	4	2
0.43911	0	2	2
0.202319	0	4	2
0.31176	0	2	2
0.280096	0	2	2
0.300447	1	3	2
0.345364	0	3	2
0.348465	3	2	2
0.201594	0	3	2
0.50085	1	3	2
0.556953	1	4	2
0.307586	2	3	2
0.40519	0	2	2
0.210912	0	3	2
0.196037	2	2	2
0.314124	3	3	2
0.628423	0	3	2
0.134148	2	2	2
0.244254	0	3	2
0.38067	0	4	2
0.428848	2	2	2
0.602515	0	3	2
0.391021	1	2	2
0.30221	0	2	2
0.209881	0	3	2
0.295977	0	3	2
0.270223	1	2	2
0.239582	2	2	2
0.47535	2	4	2
0.35887	0	2	2
0.347334	1	4	2
0.323002	2	4	2
0.380536	1	3	2
0.129795	1	2	2
0.256395	0	3	2
0.185115	1	3	2
0.179144	0	2	2
0.204056	0	3	2
0.305386	0	3	2
0.558441	1	3	2
0.214658	1	3	2
0.302328	0	2	2
0.674123	0	4	2
0.31545	0	4	2
0.208365	3	2	2
0.145608	2	4	2
0.57096	1	4	2
0.243409	0	3	2
0.25749	0	3	2
0.351553	1	4	2
0.298326	0	4	2
0.495025	0	4	2
0.244763	0	3	2
0.272819	1	4	2
0.271867	0	4	2
0.100307	3	2	2
0.0477826	2	3	2
0.436136	0	3	2
0.321205	1	3	2
0.440358	1	4	2
0.246283	1	3	2
0.385089	0	3	2
0.108757	0	3	2
0.133437	0	3	2
0.28943	0	3	2
0.27344	0	4	2
0.620901	0	3	2
0.241275	0	3	2
0.320425	2	3	2
0.124028	3	2	2
0.57216	1	2	2
0.103328	0	3	2
0.252825	0	3	2
0.185889	0	2	2
0.282263	0	3	2
0.372761	0	4	2
0.504412	0	2	2
0.464966	0	3	2
0.209557	0	3	2
0.341195	0	3	2
0.397211	3	1	2
0.283143	3	1	2
0.110632	0	2	2
0.29982	3	1	2
0.414824	3	1	2
0.509392	0	3	2
0.333564	3	1	2
0.444603	0	4	2
0.229661	0	2	2
0.270769	0	4	2
0.303377	0	2	2
0.460939	0	3	2
0.342417	0	3	2
0.246306	0	3	2
0.325178	3	2	2
0.381276	0	2	2
0.2228	0	4	2
0.242537	0	2	2
0.273938	0	2	2
0.282597	0	3	2
0.414258	1	3	2
0.338619	0	3	2
0.507229	0	4	2
0.518338	0	4	2
0.146253	0	4	2
0.204899	0	4	2
0.283957	0	3	2
0.430219	0	4	2
0.406354	0	3	2
0.634225	0	4	2
0.561197	0	4	2
0.360698	0	3	2
0.51429	0	3	2
0.455125	0	4	2
0.173165	0	4	2
0.113512	3	4	2
0.627336	0	3	2
0.492281	1	2	2
0.551446	1	4	2
0.4512	1	2	2
0.633512	0	3	2
0.351049	1	4	2
0.403534	0	3	2
0.49981	0	3	2
0.491115	0	3	2
0.376712	1	2	2
0.487636	1	3	2
0.321243	1	3	2
0.392866	0	3	2

## Sheet: Sheet2
Most influencing genes (HBTRC) for PANTHER analysis (Fig. 2f top)
AADAC
ACMSD
ADAD1
ADAMTS5
ADAMTSL1
ADCY1
AFF4
AKAP4
AKAP9
AKR1D1
AMAC1L3
AMIGO1
AMMECR1
ANGPTL3
ANK1
ANKRD31
ANKS6
APC2
APOA4
ARHGAP11A
ARHGAP6
ARHGDIG
ARHGEF10L
ARID3C
ARMC8
ART4
ASCC3
ATP8B1
B3GNT2
BARHL1
BCL11B
BRWD1
BTBD9
BUB1
C10orf136
C11orf76
C12orf9
C15orf27
C15orf45
C1orf168
C1orf21
C1orf46
C20orf174
C20orf51
C21orf2
C21orf69
C21orf89
C22:CTA-250D10.9
C3orf46
C3orf56
C6orf165
CABC1
CACNG2
CALN1
CAMK2D
CAMKV
CAP1
CASC5
CBL
CBLN1
CBLN2
CCDC13///HIGD1A
CCDC42
CCDC93
CCL15
CCL23
CCL7
CCNJL
CCT8L2
CDCA3
CDCP1
CDH10
CDH9
CENPA
CILP
CLCN6
CLRN1
CMTM4
CNOT2
CNTF
COL13A1
COL19A1
CPLX2
CRADD
CRIM2
CRYGA
CRYGB
CSMD3
CTSF
CXCR3
CXorf36
CXorf48
DACH2
DAOA
DCBLD2
DCX
DDR2
DGAT2L6
DGKD
DKFZP564J0863
DLG7
DOK6
DTL
EBF1
EFCBP1
ELFN2
ELK3
ELK4
EN2
EPB41L1
EPB41L4B
ESCO2
ETV1
EXPH5
FAAH2
FAM124B
FAM12A
FAM19A2
FAM54A
FAM5B
FAM62A
FAM79B
FANCB
FARP1
FBXO42
FGFBP1
FLJ16641
FLJ33360
FLJ36031
FLJ43860
FLRT2
FOXG1
FUT4
FUT5
GAN
GCET2
GCM2
GCNT1
GDAP2
GDPD4
GEMIN7
GIPC2
GLRA4
GNB4
GPRIN2
GRIA4
GRIK2
GRM4
GRM5
GSN
GYPA
HERC1
HESRG
HIST1H1E
HIST1H2BH
HMMR
HRH1
HRH3
HS3ST1
HS3ST3A1
HSPG2
ICAM5
IFNA2
IFNA7
IKZF2
IL16
IL5
IL5RA
INADL
INS
IPO11
ITGB1BP2
JPH3
JPH4
KCNC2
KCND2
KCNIP2
KCNIP4
KCNMA1
KCNMB2
KCNN1
KCNQ2
KCNS1
KIAA0101
KIAA0247
KIAA0574
KIAA0652
KIAA0922
KIF13A
KIF14
KRIT1
KRT24
KRTAP13-3
KRTAP2-4
KRTAP3-1
LAMC2
LAMP3
LCN8
LIMA1
LOC123855
LOC124220
LOC131149
LOC146325
LOC157860
LOC196913
LOC280665
LOC283475
LOC285045
LOC285577
LOC285679
LOC285954
LOC286238
LOC344657
LOC345630
LOC348808
LOC374443
LOC387895
LOC389370
LOC389457
LOC400548
LOC440366
LOC442603
LOC643648
LOC645687///C14orf34
LOC729362///RPL36A
LOC729681
LOC729994
LOC90520
LRCH1
LRRC36
LRRC44
M6PR
MAB21L1
MAGIX
MAPK14
MCF2L
MCM10
MDGA2
MEG3
MGC87631
MIA3
MIAT
MOCOS
MORN1
MPP3
MPPED1
MPZL3
MTMR10
MTSS1
MUM1L1
MYT1
NAALADL2
NDST2
NDST3
NDUFA12
NEIL3
NFASC
NGB
NHLRC2
NIN
NLRP9
NOS1AP
NR0B1
NRK
NRP2
NSL1
NSMCE1
NT5DC4
NTF3
NUDT16P
NUPL1
NUT
OAS3
OBSCN
ODZ4
OPCML
OR10AD1
OR10C1
OR1B1
OR2A1
OR2A2
OR2A42
OR2F2
OR2M4
OR4A16
OR52A1
OR5AK2
OR5B12
OR5B3
OR5D13
OR6C65
OR8H2
OR8I2
PACSIN1
PAG1
PAGE1
PAK6
PAPPA
PAXIP1
PBRM1
PCBD2
PCDH1
PCDH15
PCDHA10
PCDHA7
PCSK2
PDHA2
PIK3R1
PKD2L2
PKIB
PLCH2
PLEK2
PLEKHA6
PLUNC
PPA2
PPFIBP1
PRB2
PTGIR
PTPN22
PTPRT
PURG
PYHIN1
RAPGEFL1
RASSF3
RGAG1
RHAG
RHBG
RHOBTB2
RIMS1
RIPK3
RNF103
RNF144A
ROD1
RP11-49G10.8
RPL3
RPL7L1
RRM2
RS1
RUNDC3A
SCN4B
SELP
SERPINB2
SGPL1
SH2B3
SHANK2
SHANK3
SHC3
SLC10A6
SLC17A7
SLC22A7
SLC26A4
SLC35F4
SLITRK3
SMC4L1
SMR3B
SNIP
SNRPN
SOHLH1
SORCS1
SORT1
SPRED3
SPTB
SRGAP2
SSX4
ST8SIA4
STK10
SUCNR1
SULT4A1
SYNE1
SYT4
TCP10
TESSP2
TFPI
TGFBR1
TM4SF19
TMEM151B
TMEM49
TNFRSF10A
TNFSF15
TRAK1
TRIM43
TRIM67
TSHZ3
TSPAN10
TSPAN9
TUSC4
TXNDC11
UBE4A
UGT2B15
UGT2B17
UNKL
VN1R5
WDR33
WFDC8
WNK2
WT1
XYLB
ZAR1
ZC3H12B
ZDHHC22
ZFX
ZFYVE9
ZIC4
ZNF142
ZNF207
ZNF333
ZNF409
ZNF521
ZNF556
ZNF578
ZNF625
ZNF671
hCG_2007354
hCG_2019139
tAKR
tcag7.967

## Sheet: Sheet3
Cell-types of most predictive genes in HBTRC (Fig. 2f bottom)	Number	Percent
Neuron	1	4.3478
Astrocyte	5	21.7391
Microglia	11	47.8261
Endothelial cell	2	8.6957
Oligodendrocyte precursor	4	17.3913
Total	23	100
