# Supplementary material for: Integrating molecular, histopathological, neuroimaging and clinical neuroscience data with NeuroPM-box
Source: Commun Biol. 2021 May 21;4:614. doi: 10.1038/s42003-021-02133-x (PMC8140107; doi:10.1038/s42003-021-02133-x)
Supplement: Supplementary file 5 — Supplementary Data 2 [file 42003_2021_2133_MOESM5_ESM.xlsx]

## Sheet: Sheet1
Observed Tau SUVr at time1 (24_S_5290)	Estimated Tau SUVr at time1 (24_S_5290)	Observed Tau SUVr at time4 (24_S_5290)	Predicted Tau SUVr at time4 (24_S_5290)
1.1725	1.08577	1.22994	1.3631
1.31115	1.30996	1.46014	1.46531
1.12329	1.03961	1.20977	1.33672
0.985608	0.895406	1.06529	1.23825
0.948785	0.847718	0.990067	1.19927
1.17001	1.10327	1.25994	1.37255
1.29271	1.26138	1.3764	1.44624
1.18589	1.13179	1.33103	1.38734
1.13829	1.03037	1.16424	1.33117
1.29042	1.24709	1.37099	1.44035
1.22153	1.13754	1.27566	1.39023
1.09059	0.995664	1.14183	1.30947
1.30438	1.22987	1.3038	1.43306
1.02039	0.931242	1.09735	1.26527
1.2319	1.1675	1.32918	1.40486
1.07132	0.978968	1.13277	1.29852
1.0545	0.957173	1.09602	1.28371
1.18491	1.11696	1.26426	1.37974
1.00254	0.895754	1.04748	1.23852
1.26576	1.1961	1.34289	1.41816
1.14942	1.07198	1.22897	1.35545
1.28123	1.2265	1.35955	1.43161
1.42722	1.48074	1.52645	1.52222
1.24878	1.193	1.35799	1.41675
0.962436	0.870165	1.01842	1.21807
1.12277	1.04631	1.21317	1.34068
1.12798	1.04615	1.23958	1.34059
1.10553	1.02389	1.2199	1.32722
1.1392	1.05157	1.23725	1.34376
1.11418	1.02185	1.17581	1.32597
1.19956	1.11293	1.25455	1.37764
1.05047	0.969512	1.17401	1.29217
1.32369	1.31006	1.46766	1.46535
1.24544	1.18237	1.31947	1.41185
1.24328	1.1874	1.31629	1.41418
1.10462	1.0194	1.20559	1.32446
1.2825	1.27016	1.40569	1.4498
1.21635	1.15141	1.3209	1.3971
1.16065	1.09492	1.26116	1.36807
1.22538	1.16873	1.34812	1.40545
1.15275	1.08248	1.22833	1.36129
1.16426	1.10682	1.30003	1.37443
1.04301	0.954517	1.10847	1.28186
1.13018	1.03627	1.17183	1.33472
1.24166	1.19476	1.34804	1.41755
1.27129	1.23109	1.39772	1.43358
1.13414	1.05795	1.22027	1.34746
1.26005	1.1762	1.28465	1.40897
1.13251	1.0724	1.2263	1.35568
1.16356	1.06896	1.21229	1.35374
1.1315	1.04767	1.19755	1.34148
1.11518	1.03478	1.19342	1.33383
1.14262	1.10077	1.2596	1.37121
1.34307	1.32599	1.45087	1.4713
1.04126	0.937965	1.08188	1.27014
1.05038	0.960035	1.10899	1.28569
1.10618	1.02894	1.1728	1.3303
1.17584	1.11265	1.28851	1.37749
1.26646	1.22655	1.37502	1.43163
1.07952	1.0029	1.18498	1.31411
1.0956	1.01623	1.16492	1.32249
1.29854	1.26329	1.41271	1.44702
